# Supplementary material for: Plasma membrane flipping of Syntaxin-2 regulates its inhibitory action on insulin granule exocytosis
Source: Nat Commun. 2022 Oct 31;13:6512. doi: 10.1038/s41467-022-33986-3 (PMC9622911; doi:10.1038/s41467-022-33986-3)
Supplement: Supplementary file 4 — Source Data [file 41467_2022_33986_MOESM4_ESM.xlsx]

## Sheet: Fig.1
Figure 1 Stx2 deletion increases exocytosis of predocked and newcomer granules in human β-cells
	the number of fusion events of predocked and newcomer												Summary of fusion events of predocked (e) and newcomer (f) granules					granule diffusion coefficient D (logD)
		control					Stx2KD						predocked		newcomer			Ctrl	Stx2kd
	time point (min)	avg newcomer	SEM	avg predocked	SEM	time point (min)	avg newcomer	SEM	avg predocked	SEM			ctrl	stx2kd	ctrl	stx2kd		-1.48	-1.15
	-1	1.4	0.69	0.52	0.28	-1	1.3	0.45	1.11	0.46			18.58	25.37	79.64	93.58		-1.61	-1.65
	0	1.95	0.51	0.66	0.22	0	2.29	0.48	1.09	0.27			21.43	25.67	77.32	119.29		-1.5	-1.49
	1	5.22	0.8	1.85	0.2	1	7.24	0.75	4.61	0.46			12.43	31.64	68.37	82.58		-1.02	-1.28
	2	7.93	0.61	2.15	0.22	2	10.91	1.29	6.45	0.61			19.3	31.34	60.26	80.56		-1.44	-1.41
	3	7.32	0.42	1.61	0.5	3	11.9	0.48	4.88	0.19			18.1	31.37	80.58	64.66		-0.81	-1.79
	4	6.43	0.35	1.44	0.88	4	10.71	0.88	5.3	0.45			14.52	28.61	98.67	106.43		-1.72	-1.02
	5	4.86	0.62	1.43	0.31	5	10.14	0.67	4.62	0.38			16.45	21.66	62.78	105.74		-1.69	-1.82
	6	2.27	1.75	0.47	0.59	6	6.1	1.14	3.08	0.26			18.15	28.78	93.97	90.88		-1.25	-1.01
	7	2.92	1.47	0.6	0.44	7	4.79	0.37	2.93	0.58			25.27	32.16	70.87	106.24		-1.35	-1.91
	8	1.87	0.28	0.5	0.78	8	3.59	0.76	1.73	0.54			23.49	27.94	74.55	95.01		-1.71	-2.43
	9	2.43	0.62	0.72	0.23	9	2.35	0.94	1.87	0.51			14.43	29.96	88.28	96.7		-1.91	-1.72
	10	2.16	0.39	0.22	0.51	10	3.41	1.14	1.21	0.3			24.08	28.82	72.44	93.9		-1.09	-1.88
	11	1.35	0.48	0.62	0.64	11	1.88	1.29	1.89	0.67			19	25.01	89.99			-1.46	-1.62
	12	1.78	0.75	0.2	0.78	12	2.11	0.78	0.54	0.55			17.26	27.22				-1.28	-1.05
	13	1.43	0.43	1.01	0.89	13	1.42	0.23	0.9	0.46			18.97	23.22				-0.66	-1.56
	14	1.47	0.46	0.98	0.52	14	1.43	0.49	0.31	0.5								-0.72	-1.34
	15	1.6	0.42	0.28	0.13	15	1.05	0.38	0.7	0.46								-1.49	-1.92
																		-1.48	-1.24
																		-2.4	-1.65
																		-2.09	-1.27
																		-1.5	-1.46
																		-0.86	-1.6
																		-1.86	-1.92
																		-1.28	-1.51
																		-1.54	-1.61
																		-0.9	-1.11
																		-2.05	-1.46
																		-1.28	-0.98
																		-1.62	-0.89
																		-1.62	-1.72
																		-1.38	-1.16
																		-1.1	-1.81
																		-0.89	-1.24
																		-1.67	-1.95
																		-2.24	-2.1
																		-1.89	-0.28
																		-1.46	-2.59
																		-2.17	-1.34
																		-0.81	-1.54
																		-1.13	-1.91
																		-1.72	-1.46
																		-1.38	-1.75
																		-1.6	-1.25
																		-1.75	-1.03
																		-1.53	-0.99
																		-1.67	-1.25
																		-2.21	-0.59
																		-0.98	-0.74
																		-1.41	-1.41
																		-1.09	-0.99
																		-1.49	-1.73
																		-1.15	-1.57
																		-1.74	-1.03
																		-1.61	-1.67
																		-2.2	-1.71
																		-2	-1.21
																		-1.3	-0.98
																		-1.24	-1.04
																		-1.13	-1.09
																		-2	-2
																		-1.87	-2.53
																		-1.89	-1.57
																		-1.6	-0.61
																		-1.15	-1.78
																		-1.69	-2
																		-1.83	-2.11
																		-1.89	-1.47
																		-1.15	-1.32
																		-1.54	-0.79
																		-1.82	-1.26
																		-1.2	-1.32
																		-1.41	-0.88
																		-0.66	-0.93
																		-1.04	-1.96
																		-1.89	-0.66
																		-2.08	-1.23
																		-1.41	-2.04
																		-1.75	-1.75
																		-1.64	-1.25
																		-0.74	-1.23
																		-1.66	-1.23
																		-1.27	-0.89
																		-0.44	-1.39
																		-0.86	-2.15
																		-1.75	-1.73
																		-0.65	-1.32
																		-0.93	-1.45
																		-0.96	-2.13
																		-1.11	-1.72
																		-1.78	-1.75
																		-2.04	-0.91
																		-1.39	-0.78
																		-1.62	-1.27
																		-1.45	-1.98
																		-0.72	-1.27
																		-1	-2.01
																		-1.75	-1.84
																		-1.5	-2.7
																		-1.53	-0.82
																		-1.15	-1.05
																		-1.36	-1.72
																		-1.37	-1.41
																		-1.63	-1.84
																		-1.59	-0.87
																		-1.4	-1.96
																		-1.71	-1.55
																		-0.71	-1.35
																		-0.85	-1.03
																		-1.4	-1.42
																		-0.99	-0.46
																		-1.42	-1
																		-1.91	-1.01
																		-1.21	-2.08
																		-1.34	-0.5
																		-1.62	-1.22
																		-1.25	-2.29
																		-1.6	-1.97
																		-1.68	-0.72
																		-1.6	-1.25
																		-1.38	-1.54
																		-1.03	-1.29
																		-2.42	-0.84
																		-2.12	-1.07
																		-1.68	-1.63
																		-1.34	-1.22
																		-1.63	-1.96
																		-1	-1.38
																		-0.99	-1.29
																		-2.27	-1.18
																		-1.77	-0.86
																		-1.58	-1.89
																		-1.37	-1.14
																		-0.96	-0.89
																		-1.2	-1.39
																		-1.63	-0.69
																		-1.01	-1.62
																		-0.32	-2.23
																		-1.44	-1.11
																		-1.48	-1.28
																		-1.81	-2.19
																		-0.66	-1.33
																		-1.67	-1.34
																		-0.46	-1.72
																		-1.98	-2.15
																		-1.31	-1.5
																		-1.02	-2
																		-0.71	-1.69
																		-0.6	-1.56
																		-2.07	-1.63
																		-2.26	-1.73
																		-1.7	-1.39
																		-1.33	-1.47
																		-1.1	-0.67
																		-1.64	-1.2
																		-2.23	-1.44
																		-1.41	-1.47
																		-1.56	-1.78
																		-1.15	-1.02
																		-0.88	-1.42
																		-2.23	-1.64
																		-1.44	-0.25
																		-0.56	-1.73
																		-1.54	-2.67
																		-1.03	-0.63
																		-1.46	-0.9
																		-1.88	-1.24
																		-1.49	-1.68
																		-1.11	-1.54
																		-2.06	-1.54
																		-1.04	-1.64
																		-1.26	-1.8
																		-1.49	-1.72
																		-1.23	-1.9
																		-1.8	-1.5
																		-1.83	-0.77
																		-1.81	-1.75
																		-1.39	-0.31
																		-1.32	0.15
																		-1.38	-1.22
																		-1.21	-1.68
																		-1	-1.48
																		-1.52	-1.65
																		-1.49	-0.76
																		-1.91	-1.45
																		-1.08	-1.52
																		-1.24	-0.99
																		-1.17	-1.09
																		-1.5	-1.36
																		-0.87	-1.54
																		-2.28	-1.98
																		-1.72	-2.06
																		-1.71	-1.57
																		-0.67	-1
																		-2.23	-1.46
																		-1.52	-2.43
																		-1.41	-1.88
																		-1.58	-1.51
																		-1.06	-0.72
																		-1.5	-1.31
																		-1.39	-1.4
																		-1.46	-0.96
																		-0.96	-1.62
																		-0.18	-1.46
																		-2.1	-1.82
																		-0.92	-2.16
																		-0.81	-0.71
																		-2.15	-1.5
																		-1.32	-1.8
																		-1.5	-1.6
																		-1.91	-1.29
																		-1.09	-1.69
																		-1.65	-1.36
																		-0.75	-1
																		-1.57	-1.92
																		-1.04	-2.29
																		-1.86	-1.97
																		-1.43	-1.2
																		-1.01	-1.88
																		-0.59	-1.9
																		-1.48	-1.27
																		-0.73	-1.52
																		-2.27	-1.53
																		-1.02	-1.39
																		-2.27	-1.45
																		-1.27	-0.76
																		-1.28	-1.54
																		-1.78	-1.86
																		-0.97	-0.97
																		-0.92	-1.23
																		-2.11	-0.77
																		-1.85	-1.21
																		-2.34	-1.85
																		-0.77	-2.02
																		-1.32	-1.33
																		-1.97	-2.03
																		-1.78	-1.27
																		-1.3	-0.91
																		-1.74	-1.86
																		-1.14	-1.71
																		-1.14	-1.43
																		-0.73	-1.87
																		-1.13	-1.83
																		-1.75	-0.91
																		-1.35	-1.51
																		-1.14	-2.16
																		-1.92	-2.24
																		-1.26	-2.08
																		-1.43	-1.79
																		-1.46	-1.53
																		-1.17	-0.68
																		-2.01	-1.61
																		-0.85	-0.9
																		-1.76	-1.33
																		-1.16	-1.35
																		-1.91	-2.14
																		-1.38	-1.28
																		-1.01	-1.87
																		-2.02	-0.35
																		-0.79	-1.8
																		-0.36	-1.79
																		-1.44	-1.46
																		-0.68	-1.83
																		-1.3	-2.05
																		-1.35	-1.71
																		-1.21	-1.39
																		-2.43	-1.63
																		-1.35	-1.02
																		-1.28	-1.59
																		-1.45	-2.09
																		-1.28	-1.4
																		-1.49	-0.88
																		-2.08	-0.74
																		-1.97	-1
																		-1.9	-1.73
																		-1.86	-1.35
																		-2.05	-1.14
																		-1.94	-1.3
																		-1.37	-1.87
																		-1.57	-1.39
																		-1.26	-1.39
																		-1.28	-1.6
																		-1.93	-0.87
																		-1.47	-1.89
																		-2.43	-1.9
																		-0.78	-0.67
																		-0.88	-1.91
																		-1.66	-2.09
																		-1.48	-2.03
																		-1.17	-1.27
																		-1.13	-1.04
																		-0.97	-1.51
																		-1.55	-1.23
																		-1.04	-1.31
																		-1	-1.24
																		-1.03	-1.18
																		-2.03	-2.38
																		-1.73	-1.04
																		-1.58	-1.55
																		-1.31	-1.67
																		-1.25	-1.66
																		-1.82	-1.72
																		-1.54	-2.14
																		-1.49	-1.43
																		-1.64	-1.43
																		-1.89	-1.33
																		-1.23	-1.54
																		-1.67	-0.84
																		-1.24	-2.27
																		-1.42	-1.31
																		-1.19	-1.67
																		-1.1	-1.94
																		-1.07	-0.79
																		-1.29	-1.66
																		-0.87	-1.83
																		-2.26	-0.54
																		-1.24	-0.68
																		-2.06	-0.91
																		-1.96	0.19
																		-1.19	-0.53
																		-1.33	-1.11
																		-2.13	-0.99
																		-0.76	-1.6
																		-1.34	-0.9
																		-1.88	-1.42
																		-1.68	-0.85
																		-1.47	-0.62
																		-2.06	-1.17
																		-1.5	-0.63
																		-1.69	-0.52
																		-1.65	-1.85
																		-1.83	-0.86
																		-1.25	-0.54
																		-2.18	-1.53
																		-1.67	-1.31
																		-1.59	-1.26
																		-1.12	-1.22
																		-1.48	-1.74
																		-0.73	-1.34
																		-1.6	-2.13
																		-2.96	-2.08
																		-0.94	-1.38
																		-1.37	-2.07
																		-2.15	-1.22
																		-1.77	-1.56
																		-2.26	-0.67
																		-1.75	-1.55
																		-1.41	-1.84
																		-0.72	-1.8
																		-1.11	-0.76
																		-2.22	-1.26
																		-0.53	-1.82
																		-1.1	-0.99
																		-1.55	-1.67
																		-1.37	-1.62
																		-1.86	-2.07
																		-1.57	-1.08
																		-0.89	-1.44
																		-1.62	-1.83
																		-1.09	-1.26
																		-0.91	-1.4
																		-0.53	-1.17
																		-1.64	-1.36
																		-0.83	-1.68
																		-0.52	-0.75
																		-1.17	-2.04
																		-0.6	-0.93
																		-0.96	-1.93
																		-2.16	-1.36
																		-1.78	-0.86
																		-2.25	-1.74
																		-1.05	-1.41
																		-1.63	-1.53
																		-2.05	-2.17
																		-0.62	-1.19
																		-0.87	-0.87
																		-2.09	-1.83
																		-1.25	-1.03
																		-1.3	-1.29
																		-1.62	-2.47
																		-1.74	-1.66
																		-1.49	-1.17
																		-0.81	-1.73
																		-1.01	-1.23
																		-1.6	-1.4
																		-2.26	-1.34
																		-0.9	-1.22
																		-1.15	-1.32
																		-0.9	-1.11
																		-0.8	-1.32
																		-0.37	-1.93
																		-1.73	-1.06
																		-0.98	-2.18
																		-1.25	-0.78
																		-1.63	-1.65
																		-1.06	-0.86
																		-1.41	-1.12
																		-0.36	-2.03
																		-1.73	-2.02
																		-1.58	-1.75
																		-1.38	-0.6
																		-2.24	-1.47
																		-1.11	-0.62
																		-0.57	-1.78
																		-1.66	-1.36
																		-1.82	-1.44
																		-0.77	-1.03
																		-1.29	-1.4
																		-0.41	-0.98
																		-0.6	-1.11
																		-0.84	-1.52
																		-1.97	-1.2
																		-0.99	-1.25
																		-2.86	-1.69
																		-0.78	-1.29
																		-0.99	-0.95
																		-1.94	-1.06
																		-1.81	-1.61
																		-1.64	-2
																		-1.67	-1.6
																		-0.8	-1.97
																		-0.68	-1.23
																		-1.49	-0.72
																		-2.43	-1.77
																		-0.77	-0.84
																		-1.12	-2.21
																		-1.73	-1.74
																		-0.93	-1.12
																		-1.24	-0.24
																		-2	-1.33
																		-1.85	-1.73
																		-1.12	-1.6
																		-1.45	-0.99
																		-1.14	-2.33
																		-1.84	-2.27
																		-2.01	-1.33
																		-1.43	-1.02
																		-1.21	-1.95
																		-1.2	-1.43
																		-0.67	-0.93
																		-1.29	-1.04
																		-2.36	-1.61
																		-1.38	-1.49
																		-1.59	-1.34
																		-2.07	-1.53
																		-0.58	-1.14
																		-1.65	-1.62
																		-1.23	-2.36
																		-1.8	-1.5
																		-1.3	-0.88
																		-1.71	-1.83
																		-1.69	-1.19
																		-1.39	-1.28
																		-1.62	-0.84
																		-1.43	-1.26
																		-1.13	-1.26
																		-1.61	-0.57
																		-2.25	-2.04
																		-0.74	-0.23
																		-1.44	-0.82
																		-0.66	-1.38
																		-1.41	-0.9
																		-2.16	-1.45
																		-1.47	-1.23
																		-1.59	-1.08
																		-0.87	-1.76
																		-1.12	-0.77
																		-2.13	-1.1
																		-0.99	-0.98
																		-1.56	-1.21
																		-1.63	-1.83
																		-1.46	-1.09
																		-0.98	-1.04
																		-1.15	-0.89
																		-1	-2.07
																		-1.11	-1.22
																		-1.39	-1.86
																		-1.43	-1.29
																		-1.69	-1.16
																		-0.92	-0.51
																		-1.46	-1.28
																		-1.13	-1.51
																		-1.3	-2.18
																		-0.63	-1.19
																		-1.38	-2.53
																		-2.2	-0.66
																		-1.55	-0.91
																		-0.81	-1.03
																		-1.68	-1.58
																		-1.59	-1.73
																		-2.06	-0.92
																		-1.31	-2.04
																		-2	-1.24
																		-0.86	-1.97
																		-1.39	-1.79
																		-0.76	-0.83
																		-1.41	-2.04
																		-1.56	-1.26
																		-1.11	-0.96
																		-1.17	-0.76
																		-1.21	-0.94
																		-0.65	-1.23
																		-1.53	-1.39
																		-1.34	-2.27
																		-1.63	-0.28
																		-1.53	-0.95
																		-1.66	-1.92
																		-1.31	-1.55
																		-1.58	-1.93
																		-0.85	-1.69
																		-1.27	-0.79
																		-2.01	-0.84
																		-1.41	-1.6
																		-1.68	-0.84
																		-1.65	-1.38
																		-1.2	-0.54
																		-1.48	-1.58
																		-1.65	-1.18
																		-1.35	-1.08
																		-1.34	-0.89
																		-1.14	-1.06
																		-0.84	-1.65
																		-1.3	-1.15
																		-1.7	-1.78
																		-1.31	-2.12
																		-1.33	-0.85
																		-1.01	-1.37
																		-1.16	-1.39
																		-1.87	-1.98
																		-1.37	-1.73
																		-0.78	-0.95
																		-1.98	-0.81
																		-1.3	-2.1
																		-1.61	-1.19
																		-1.17	-1.93
																		-1.04	-1.42
																		-1.39	-1.06
																		-1.27	-1.92
																		-2.05	-0.82
																		-2.19	-1.68
																		-0.87	-1.49
																		-0.67	-1.67
																		-0.71	-0.69
																		-1.52	-0.81
																		-1.75	-1.38
																		-1.8	-1.44
																		-1.5	-1.24
																		-0.82	-1.72
																		-1.98	-1.22
																		-1.42	-0.65
																		-2.69	-0.84
																		-1.32	-0.98
																		-2.04	-1.36
																		-1.16	-1.51
																		-0.8	-1.38
																		-1.19	-1.9
																		-1.77	-1.17
																		-1.23	-1
																		-1.87	-2.27
																		-1.45	-1.15
																		-1.99	-1.12
																		-1.07	-1.13
																		-1.63	-1.82
																		-1.35	-2.11
																		-1.65	-1.86
																		-1.98	-2.06
																		-1.64	-1.3
																		-1.86	-2.34
																		-1.35	-1.65
																		-1.23	-1.56
																		-1.57	-1.27
																		-1.63	-0.75
																		-0.51	-1.42
																		-1.4	-1.19
																		-1.23	-1.17
																		-1.02	-1.94
																		-1.55	-0.71
																		-1.42	-1.3
																		-1.56	-1.97
																		-1.91	-0.62
																		-2.13	-0.5
																		-1.44	-0.63
																		-1.56	-1.54
																		-1.46	-1.16
																		-1.24	-1.51
																		-0.83	-0.56
																		-1.26	-1.53
																		-0.71	-1.41
																		-1.47	-1.63
																		-1.77	-1.65
																		-1.37	-1.24
																		-1.28	-0.91
																		-1.81	-1.43
																		-1.83	-0.86
																		-2.05	-2.49
																		-1.78	-1.99
																		-1.34	-1.47
																		-1.15	-1.05
																		-2.33	-2.22
																		-0.71	-1.58
																		-1.65	-1.57
																		-2.03	-1.76
																		-1.05	-0.92
																		-2.1	-0.94
																		-2.21	-0.84
																		-1.78	-0.63
																		-0.81	-1.99
																		-1.02	-1.56
																		-1.47	-1.17
																		-1.58	-1.78
																		-1.27	-1.48
																		-1.27	-1.56
																		-1.68	-1.17
																		-1.88	-2.08
																		-1.76	-1.54
																		-1.7	-0.92
																		-1.51	-1.74
																		-1.9	-1.05
																		-0.96	-1.35
																		-1.13	-1.39
																		-1.76	0.39
																		-2.1	-1.91
																		-1.8	-1.39
																		-1.57	-1.17
																		-1.44	-1.53
																		-1.46	-1.34
																		-1.4	-0.87
																		-1.48	-1.5
																		-1.92	-1.86
																		-1.03	-1.23
																		-1.08	-1.26
																		-1.09	-0.83
																		-1.03	-2.3
																		-1.3	-1.99
																		-1.31	-1.02
																		-1.96	-0.72
																		-2.05	-1.66
																		-1.72	-1.91
																		-1.13	-1.38
																		-1.03	-1.45
																		-1.78	-1.75
																		-1.36	-1.12
																		-1.72	-1.8
																		-1.61	-2.2
																		-0.17	-2.1
																		-1.22	-1.35
																		-1.75	-1.69
																		-0.81	-1.03
																		-1.41	-1.38
																		-0.65	-1.27
																		-1.57	-1.18
																		-2.02	-1.15
																		-1.18	-1.15
																		-1.72	-1.54
																		-1.32	-1.33
																		-2.53	-0.82
																		-1.74	-0.53
																		-2.28	-1.43
																		-1.17	-1.04
																		-1.59	-1.53
																		-1.47	-0.61
																		-1.75	-0.93
																		-1.91	-1.61
																		-1.26	-1.11
																		-1.33	-0.71
																		-1.72	-1.19
																		-1.05	-1.42
																		-1.35	-1.21
																		-1.16	-1.55
																		-1.59	-1
																		-1.5	-1.55
																		-0.81	-1.72
																		-1.68	-1.16
																		-2.22	-1.92
																		-1.46	-0.92
																		-1.48	-2.04
																		-1.18	-1.57
																		-1.72	-0.98
																		-1.36	-1.88
																		-1.44	-2.49
																		-0.83	-0.77
																		-1.61	-1.66
																		-1.22	-0.75
																		-1.29	-1.8
																		-1.69	-0.65
																		-1.42	-1.64
																		-0.94	-1.52
																		-1.7	-1.52
																		-1.62	-0.96
																		-1.66	-0.59
																		-0.94	-1.36
																		-1.13	-1.59
																		-1.27	-1.91
																		-0.58	-1.14
																		-2.2	-1.92
																		-1.58	-1.81
																		-1.5	-1.47
																		-1.37	-1.92
																		-2.01	-2.01
																		-1.58	-1.51
																		-1.64	-1.79
																		-1.63	-1.62
																		-1.3	-2.37
																		-0.62	-1.52
																		-1.21	-0.97
																		-1.73	-1.77
																		-1.28	-0.93
																		-2.41	-1.28
																		-1.04	-1.29
																		-1.21	-1.52
																		-1.02	-1.03
																		-1.93	-1.62
																		-1.08	-2.18
																		-1.22	-0.18
																		-1.31	-1.39
																		-1.8	-1.75
																		-1.46	-2.1
																		-1.57	-1.56
																		-2.01	-0.77
																		-2.2	-1.22
																		-1.97	-1.18
																		-1.29	-0.42
																		-1.78	-1.05
																		-1.98	-0.99
																		-2.48	-1.16
																		-0.54	-1.46
																		-1.62	-1.49
																		-1.02	-1.58
																		-1.58	-2.12
																		-1.13	-1.6
																		-1.02	-1.02
																		-2.02	-1.12
																		-2.01	-1.85
																		-1.35	-1.7
																		-1.05	-1.31
																		-1.68	-1.15
																		-0.92	-1.57
																		-1.04	-1.44
																		-2.03	-0.93
																		-1.66	-1.49
																		-1.24	-1.96
																		-1.32	-1.18
																		-1.51	-2.69
																		-2.07	-1.16
																		-1.36	-1.01
																		-0.75	-1.87
																		-1.28	-1.71
																		-2.01	-1.59
																		-1.19	-2.91
																		-1.52	-1.91
																		-2.16	-1.39
																		-1.95	-1.02
																		-1.15	-1.4
																		-1.52	-1.39
																		-1.98	-0.28
																		-1.28	-2.25
																		-0.94	-1.52
																		-1.53	-2.16
																		-0.43	-1.17
																		-1.5	-2.21
																		-2.14	-1.03
																		-1.55	-0.92
																		-1.16	-1.73
																		-0.67	-0.6
																		-1.41	-1.58
																		-0.74	-1.46
																		-1.28	-1.72
																		-1.2	-1.2
																		-1.29	-1.09
																		-1.82	-1.68
																		-2.01	-1.04
																		-1.31	-1.04
																		-0.62	-0.81
																		-2.13	-2.26
																		-1.01	-0.57
																		-1.2	-0.38
																		-1.68	-1.34
																		-1.89	-1.5
																		-1.71	-1.77
																		-0.69	-3.03
																		-1.14	-0.71
																		-1.36	-2.54
																		-1.13	-0.51
																		-0.99	-1.89
																		-1.88	-1.77
																		-1.25	-1.47
																		-1.07	-1.57
																		-2.29	-0.8
																		-1.42	-1.03
																		-1.31	-2.27
																		-1.59	-1.53
																		-1.24	-1.04
																		-1.02	-1.54
																		-1.58	-1.48
																		-0.95	-1.55
																		-1.5	-1.97
																		-0.07	-1.04
																		-1.63	-1.47
																		-1.61	-1.43
																		-1.06	-1.18
																		-1.01	-1.61
																		-1.35	-1.81
																		-1.5	-2.1
																		-2.04	-1.78
																		-1.19	-1.14
																		-1.38	-1.59
																		-0.91	-1.05
																		-1.72	-1.26
																		-0.99	-1.46
																		-2.59	-1.49
																		-1.63	-2.1
																		-1.39	-1.17
																		-1.83	-1.55
																		-1.99	-2.12
																		-2.1	-2.23
																		-1.32	-2.25
																		-1	-1.37
																		-2.67	-0.82
																		-1.04	-2.13
																		-0.82	-1.8
																		-1.35	-0.82
																		-1.63	-1.79
																		-1.95	-1.91
																		-1.23	-1.37
																		-2.36	-1.82
																		-1.39	-1.37
																		-1.28	-1.95
																		-1.4	-0.85
																		-1.43	-1.16
																		-2.03	-1.23
																		-1.69	-1.4
																		-1.85	-0.84
																		-1.85	-1.5
																		-1.58	-1.61
																		-1.46	-1.28
																		-1.37	-1.26
																		-1.75	-1.65
																		-1.69	-2.09
																		-1.69	-0.95
																		-2.14	-1.02
																		-1.16	-1.59
																		-1.02	-1.44
																		-1.53	-1.17
																		-2.13	-2.11
																		-1.26	-1.29
																		-1.9	-1.36
																		-1.36	-2.5
																		-1.47	-1.43
																		-1.25	-1.49
																		-1.89	-1.19
																		-1.9	-2.34
																		-1.54	-1.24
																		-1.49	-1.91
																		-1.49	-2.07
																		-1.62	-1.78
																		-1.18	-0.99
																		-2.19	-1.77
																		-1.71	-2.23
																		-1.17	-0.75
																		-1.3	-1.83
																		-0.99	-2.06
																		-1.52	-1.4
																		-2.2	-1.34
																		-1.11	-1.21
																		-1.53	-1.54
																		-0.95	-1.54
																		-1.75	-1.91
																		-1.91	-1.58
																		-2.15	-1.34
																		-2.29	-1.71
																		-1.58	-1.37
																		-1.33	-0.67
																		-2.2	-1.95
																		-1.48	-1.75
																		-1.42	-1.23
																		-0.02	-1.29
																		-1.79	-1.04
																		-1.72	-2.34
																		-1.2	-0.96
																		-2.19	-1.46
																		-1.4	-1.7
																		-1.4	-0.83
																		-1.58	-1.92
																		-1.44	-0.65
																		-0.67	-1.72
																		-1.32	-1.08
																		-1	-0.93
																		-1.84	-1.35
																		-0.52	-0.66
																		-1.1	-1.78
																		-1.27	-1.12
																		-0.89	-0.41
																		-1.61	-1.81
																		-0.55	-1.13
																		-1.91	-1.89
																		-1.56	-1.01
																		-0.51	-1.52
																		-0.33	-1.52
																		-1.83	-0.84
																		-0.7	-1.3
																		-1.41	-1.92
																		-0.98	-1.68
																		-1.7	-1.29
																		-1.67	-0.86
																		-2.29	-0.87
																		-1.87	-2.01
																		-1.22	-1.55
																		-1.91	-1.52
																		-1.94	-1.36
																		-1.07	-0.61
																		-1.77	-1.59
																		-2.14	-1.82
																		-1.6	-1.51
																		-1.43	-1.45
																		-1.82	-1.86
																		-1.57	-0.51
																		-1.08	-1.37
																		-0.89	-2.13
																		-1.96	-1.13
																		-1.65	-1.98
																		-2.44	-1
																		-1.83	-1.52
																		-1.54	-1.73
																		-1.57	-1.62
																		-1.61	-1.35
																		-1.82	-1.4
																		-0.93	-0.94
																		-2.2	-0.97
																		-0.39	-1.59
																		-1.57	-1.24
																		-1.36	-1.13
																		-1.2	-1.79
																		-1.68	-2.21
																		-1.31	-1.71
																		-1.66	-1.85
																		-2.08	-1.49
																		-1.77	-1.58
																		-1.79	-0.6
																		-1.53	-1.77
																		-1.75	-1.73
																		-1.29	-2.13
																		-1.66	-1.45
																		-1.67	-1.23
																		-2.21	-1.23
																		-0.92	-1.35
																		-1.48	-1.65
																		-1.27	-2.47
																		-0.92	-2.02
																		-2.14	-1.65
																		-1.88	-1.64
																		-1.08	-1.18
																		-1.22	-0.92
																		-1.41	-0.89
																		-1.53	-2.03
																		-1.59	-1.28
																		-0.36	-0.84
																		-1.52	-2.29
																		-0.71	-2.37
																		-1.24	-1.72
																		-1	-1.6
																		-1.06	-1.14
																		-1.09	-1.94
																		-1.43	-1.37
																		-1.71	-2.02
																		-1.73	-1.78
																		-1.47	-1.57
																		-1.33	-0.81
																		-1.36	-1.69
																		-1.83	-1.54
																		-1.49	-0.96
																		-1.29	-1.83
																		-1.84	-1.42
																		-1.5	-0.95
																		-1.66	-2.25
																		-1.77	-1.47
																		-0.93	-1.42
																		0.02	-1.57
																		-1.19	-1.03
																		-1.43	-1.73
																		-1.52	-1.32
																		-1.87	-0.95
																		-1.65	-0.7
																		-1.28	-1.74
																		-1.71	-1.11
																		-0.94	-0.66
																		-0.75	-2.21
																		-2.22	-1.1
																		-2.14	-1.35
																		-1.69	-1
																		-2.24	-2.04
																		-1.56	-1.09
																		-1.6	-1.05
																		-1.73	-0.92
																		-1.78	-1.43
																		-1.6	-1.49
																		-1.16	-1.98
																		-1	-1.27
																		-0.86	-1.49
																		-1.68	-2.32
																		-1.73	-1.77
																		-0.96	-0.5
																		-1.58	-1.6
																		-1.15	-2.34
																		-1.46	-2.41
																		-1.25	-1.24
																		-0.65	-1.75
																		-2.54	-1.58
																		-1.39	-1.65
																		-1.26	-1.52
																		-1.2	-1.37
																		-1.81	-2.34
																		-1.37	-1.44
																		-1.23	-1.14
																		-1.48	-1.65
																		-1.17	-2.53
																		-2.09	-1.6
																		-1.32	-1.82
																		-1.69	-1.58
																		-1.61	-1.12
																		-1.78	-0.6
																		-1.32	-0.72
																		-1.98	-1.6
																		-1.04	-0.83
																		-2.2	-1.62
																		-0.85	-1.57
																		-1.61	-1.34
																		-0.95	-1.55
																		-1.6	-1.61
																		-1.56	-0.76
																		-0.68	-1.05
																		-1.6	-0.75
																		-1.11	-1.8
																		-1.17	-0.92
																		-2.09	-1.08
																		-1.1	-2.1
																		-1.95	-1.02
																		-1.05	-1.9
																		-0.4	-0.62
																		-1.57	-0.7
																		-1.02	-1.77
																		-1.28	-2.05
																		-1.74	-0.79
																		-2.4	-0.53
																		-0.93	-0.97
																		-1.72	-1.82
																		-1.35	-1.14
																		-1.94	-1.17
																		-1.39	-1.34
																		-1	-1.03
																		-1.86	-1.02
																		-1.21	-0.81
																		-1.88	-1.12
																		-1.38	-1.59
																		-1.51	-1.22
																		-1.49	-1.18
																		-0.95	-1.03
																		-2.28	-0.74
																		-1.35	-0.94
																		-0.33	-2.24
																		-1.25	-1.85
																		-1.99	-1.27
																		-1.17	-1.09
																		-1.3	-1.75
																		-1.36	-0.76
																		-0.75	-1.17
																		-1.3	-1.58
																		-1.33	-2.01
																		-1.75	-1.83
																		-1.42	-1.63
																		-0.52	-2.04
																		-1.31	-1.59
																		-1.46	-1.63
																		-1.71	-1.17
																		-0.92	-1.96
																		-1.65	-1.33
																		-1.67	-0.42
																		-1.36	-1.77
																		-1.94	-1.62
																		-1.82	-0.96
																		-2.25	-1.97
																		-1.59	-1.66
																		-2.18	-1.38
																		-1.29	-1.57
																		-0.51	-1.39
																		-0.85	-2.18
																		-1.76	-2.21
																		-1.53	-1.04
																		-1.14	-1.12
																		-1.59	-0.83
																		-1.12	-1.44
																		-1.9	-1.72
																		-1.02	-1.57
																		-1.65	-1.78
																		-1.05	-1.5
																		-1.77	-1.32
																		-1.69	-1.68
																		-1.59	-1.36
																		-2.32	-2.29
																		-1.94	-2.73
																		-2.02	-0.74
																		-1.71	-1.81
																		-0.76	-1.2
																		-1.1	-1.52
																		-1.25	-1.31
																		-1.97	-1.06
																		-1.14	-2.18
																		-1.46	-1.43
																		-0.55	-2.06
																		-1.6	-2.17
																		-1.55	-1.79
																		-1.98	-0.31
																		-2.06	-2.02
																		-1.28	-1.71
																		-0.83	-2.21
																		-1.56	-1.51
																		-1.06	-0.97
																		-0.76	-1.14
																		-1.09	-1.56
																		-1.91	-1.98
																		-2.32	-2.34
																		-1.95	-0.61
																		-1.13	-1.32
																		-2	-0.97
																		-1.3	-1.37
																		-1.47	-2.03
																		-1.69	-1.9
																		-1.22	-1.5
																		-1.88	-1.08
																		-1.72	-1.27
																		-1.2	-1.41
																		-0.72	-1.4
																		-1.37	-1.04
																		-1.36	-1.55
																		-1.89	-1.47
																		-1.36	-1.08
																		-1.69	-1.87
																		-0.6	-1.55
																		-0.43	-1.81
																		-0.42	-0.62
																		-1.1	-1.67
																		-1.85	-1.46
																		-1.21	-1.18
																		-2.33	-1.25
																		-1.75	-1.94
																		-1.08	-1.4
																		-1.78	-1.53
																		-1.26	-0.99
																		-1.16	-1.02
																		-1.64	-1.6
																		-1.13	-0.7
																		-1.39	-1.67
																		-1.75	0.07
																		-1.84	-1.53
																		-1.95	-1.46
																		-1.27	-1.69
																		-1.64	-0.83
																		-1	-1.2
																		-1.99	-1.14
																		-2.2	-1.19
																		-1.96	-1.9
																		-1.48	-1.89
																		-1.27	-1.48
																		-1.98	-1.83
																		-1.32	-1.51
																		-1.69	-1.86
																		-2.06	-0.28
																		-1.1	-0.73
																		-2.29	-1.24
																		-1.79	-2.13
																		-1.41	-2.58
																		-2.4	-0.57
																		-1.59	-1.03
																		-1.17	-2.25
																		-1.3	-1.13
																		-1.07	-0.78
																		-1.47	-2.09
																		-1.97	-1.48
																		-1.14	-0.89
																		-1.75	-1.63
																		-1.32	-1.31
																		-1.14	-1.62
																		-1.83	-2.5
																		-1.45	-1.02
																		-0.84	-1.24
																		-1.93	-0.5
																		-0.83	-1.04
																		-1.85	-0.76
																		-1.57	-0.44
																		-1.77	-1.54
																		-1.13	-1.49
																		-2.17	-1.39
																		-2.38	-0.58
																		-1.25	-1.11
																		-1.35	-0.8
																		-0.7	-1.09
																		-2.23	-1.71
																		-1.92	-1.44
																		-0.97	-0.75
																		-1.25	-0.62
																		-2.01	-1.96
																		-1.75	-1.64
																		-1.25	-1.91
																		-1.71	-2.33
																		-1.56	-1.95
																		-1.23	-1.71
																		-1.18	-2.03
																		-1.3	-1.32
																		-2.01	-1.72
																		-1.32	-1.69
																		-1.34	-0.74
																		-2.13	-1.76
																		-2.53	-1.86
																		-0.52	-0.88
																		-2.04	-1.14
																		-0.01	-1.38
																		-2.12	-1.87
																		-1.44	-1.61
																		-0.81	-1.2
																		-1.77	-2.19
																		-1.01	-0.63
																		-0.97	-1.34
																		-1.67	-1.67
																		-1.58	-1.41
																		-1.7	-1.18
																		-1.94	-1.07
																		-1.1	-1.06
																		-0.49	-1.63
																		-1.15	-1
																		-0.95	-2.33
																		-1.37	-1.51
																		-1.5	-1.46
																		-1.05	-0.8
																		-1.72	-0.8
																		-1.16	-1.83
																		-1.72	-1.63
																		-1.81	-2.18
																		-1.62	-1.91
																		-1.85	-1.72
																		-1.14	-1.72
																		-1.7	-1.5
																		-1.97	-1.24
																		-1.57	-1.76
																		-2.06	-1.95
																		-1.8	-1.79
																		-0.73	-1.44
																		-0.87	-1.26
																		-0.85	-1.73
																		-1.35	-1.63
																		-1.36	-1.12
																		-1.86	-2.25
																		-1.91	-1.52
																		-1.29	-1.14
																		-1.47	-1.32
																		-1.1	-1.22
																		-0.95	-0.88
																		-1.33	-1.75
																		-1.27	-1.06
																		-1.44	-1.04
																		-1.53	-1.26
																		-1.65	-1.87
																		-0.84	-1.46
																		-1.64	-2.04
																		-1.38	-1.48
																		-2.08	-1.23
																		-0.99	-1.7
																		-1.7	-2.09
																		-1.73	-1.77
																		-1.77	-1.31
																		-2.08	-0.67
																		-1.74	-1.84
																		-1.67	-1.51
																		-1.38	-1.57
																		-1.86	-2.07
																		-0.78	-1.96
																		-1.7	-1.67
																		-0.97	-1.98
																		-1.01	-1.02
																		-1.69	-2.14
																		-0.84	-1.34
																		-1.21	-1.94
																		-1.95	-1.17
																		-0.48	-1.88
																		-0.74	-1.64
																		-1.19	-1.4
																		-1.5	-2.07
																		-1.49	-1.25
																		-1.32	-1.1
																		-2.28	-0.62
																		-1.21	-1.81
																		-1.56	-0.94
																		-0.82	-1.69
																		-0.9	-1.22
																		-1.31	-1.9
																		-1.71	-3.17
																		-1.19	-1.88
																		-0.95	-1.6
																		-1.05	-1.85
																		-1.12	-2.29
																		-1.57	-2.07
																		-1.94	-1.52
																		-0.84	-1.51
																		-1.62	-0.99
																		-1.12	-1.47
																		-1.25	-1.35
																		-0.66	-1.26
																		-2.12	-1.43
																		-2.25	-1.33
																		-1.66	-2.16
																		-1.3	-1.28
																		-1.11	-1.85
																		-1.53	-2.31
																		-1.3	-0.85
																		-0.7	-1.65
																		-1.35	-1.03
																		-0.52	-1.46
																		-1.44	-1.61
																		-1.55	-2.5
																		-1.61	-1.17
																		-1.9	-1.36
																		-1.33	-0.39
																		-1.01	-0.44
																		-2.07	-1.44
																		-1.39	-1.05
																		-1.98	-0.87
																		-2.01	-1.92
																		-1.88	-0.91
																		-1.73	-1.02
																		-1.17	-1.49
																		-1.6	-2.3
																		-1.2	-1.17
																		-1.16	-0.75
																		-2.38	-1.56
																		-0.73	-1.53
																		-1.83	-1.94
																		-1.59	-1.54
																		-1.37	-1.87
																		-1.7	-1.14
																		-0.83	-1.37
																		-1.47	-2.24
																		-1.95	-0.91
																		-1.24	-1.25
																		-1.84	-1.09
																		-1.3	-1.03
																		-0.81	-1.87
																		-2.36	-0.98
																		-1.1	-2.37
																		-1.65	-1.12
																		-2.04	-1.37
																		-1.61	-0.69
																		-1.02	-0.97
																		-2.06	-1.59
																		-1.3	-0.98
																		-1.16	-1.55
																		-1.7	-2.05
																		-0.85	-2.07
																		-1.7	-1.26
																		-0.81	-1.89
																		-1.29	-1.6
																		-1.05	-1.03
																		-1.34	-1.69
																		-1.59	-1.74
																		-0.81	-2.21
																		-1.17	-0.83
																		-2.08	-2.49
																		-0.94	-1.67
																		-1.37	-1.22
																		-1.33	-1.12
																		-1.36	-1.77
																		-1.31	-1.42
																		-1.07	-0.64
																		-1.63	-2.22
																		-1.62	-1.32
																		-1.46	-1.18
																		-1.34	-1.55
																		-1.61	-1.82
																		-1.04	-1.76
																		-1.66	-1.54
																		-1.35	-1.41
																		-1.72	-1.09
																		-1.42	-0.9
																		-1.54	-2.02
																		-1.29	-1.46
																		-2	-1.09
																		-1.73	-1.46
																		-1.57	-1.76
																		-1.63	-1.48
																		-1.94	-1.14
																		-1.34	-0.51
																		-1.57	-1.06
																		-1.13	-1.55
																		-0.76	-2.18
																		-1.28	-1.04
																		-0.85	-1.57
																		-1.33	-1.56
																		-1.95	-1.82
																		-1.91	-1.75
																		-1.31	-0.67
																		-1.23	-1.92
																		-1.37	-1.14
																		-1.53	-1.23
																		-0.46	-1.21
																		-1.1	-0.66
																		-0.98	-1.4
																		-1.94	-1.34
																		-1	-1.65
																		-1.54	-1
																		-1.17	-1.31
																		-1.55	-1.75
																		-0.89	-0.29
																		-0.79	-1.53
																		-1.16	-1.21
																		-2.67	-2.54
																		-1.6	-0.92
																		-1.21	-0.54
																		-0.7	-1.75
																		-1.54	-1.72
																		-1.16	-0.56
																		-0.87	-1.67
																		-2.15	-1.34
																		-0.93	-1.25
																		-0.65	-0.37
																		-1.37	-1.62
																		-1.23	-1.09
																		-1.25	-2.11
																		-1.47	-1.24
																		-1.28	-1.37
																		-0.29	-1.39
																		-1.12	-1.53
																		-1.18	-1.64
																		-1.7	-1.52
																		-1.62	-1.6
																		-1.13	-1.44
																		-1.34	-1.81
																		-1.57	-1.89
																		-1.51	-1.94
																		-1.29	-1.26
																		-1.9	-1.91
																		-0.7	-2.08
																		-1.84	-1.79
																		-1.01	-1.28
																		-1.24	-1.62
																		-0.99	-1.8
																		-1.04	-1.66
																		-1.4	-1.72
																		-2.09	-1.87
																		-1.02	-1.26
																		-1.06	-1.84
																		-1.95	-1.52
																		-1.1	-1.93
																		-0.61	-1.6
																		-1.23	-0.63
																		-1.83	-1.03
																		-1.06	-1.64
																		-2.11	-1.24
																		-1.09	-1.5
																		-2.16	-1.82
																		-1.38	-1.81
																		-1.11	-1.68
																		-1.42	-2.02
																		-1.02	-2.2
																		-1.58	-1.17
																		-0.77	-1.31
																		-2.04	-0.64
																		-1.89	-1.47
																		-0.88	-1.57
																		-1.09	-0.52
																		-1.18	-0.87
																		-1.15	-1.73
																		-1.32	-1.58
																		-0.86	-1.34
																		-0.64	-0.92
																		-1.75	-1.17
																		-1.66	-0.82
																		-1.7	-1
																		-1.27	-2.02
																		-0.96	-1.31
																		-1.37	-1.88
																		-0.61	-1.36
																		-0.93	-1.92
																		-1.54	-1.42
																		-1.34	-1.21
																		-1.23	-1.27
																		-1.52	-0.59
																		-0.74	-1.27
																		-2	-1.69
																		-1.77	-0.52
																		-1.72	-1.58
																		-1.69	-1.43
																		-1.5	-1.32
																		-2.01	-1.64
																		-1.61	-1.29
																		-1.71	-1.43
																		-1.63	-1.7
																		-1.1	-1.26
																		-1.13	-0.91
																		-1.54	-1.63
																		-1.54	-1.26
																		-1.55	-1.18
																		-0.93	-1.73
																		-1.55	-1.71
																		-1.56	-1.27
																		-1.36	-0.73
																		-1.2	-0.98
																		-1.86	-1.15
																		-1.68	-1.11
																		-0.46	-1.82
																		-1.59	-1.65
																		-1.81	-1.71
																		-0.89	-1.54
																		-1.5	-1.44
																		-1.7	-0.93
																		-1.36	-1.52
																		-1.88	-1.56
																		-1.22	-2.17
																		-1.77	-1.22
																		-0.52	-1.77
																		-1.97	-1.76
																		-2.19	-0.84
																		-1.49	-1.12
																		-1.42	-0.9
																		-1.47	-0.98
																		-1.03	-1.71
																		-1.45	-1.2
																		-2.18	-1.1
																		-1.52	-1.66
																		-0.47	-1.64
																		-1.05	-1.45
																		-1.75	-1.46
																		-1.3	-2.39
																		-1.8	-1.12
																		-0.41	-1.92
																		-1.07	-0.66
																		-1.57	-1.37
																		-1.97	-0.72
																		-2.34	-1.11
																		-1.92	-1.44
																		-1.12	-1.79
																		-1.29	-1.74
																		-1.39	-1.47
																		-1.39	-0.64
																		-1.28	-1.36
																		-1.07	-0.89
																		-1.92	-0.62
																		-2.1	-1.97
																		-2.02	-2.22
																		-1.79	-0.89
																		-1.27	-1.47
																		-0.52	-1.25
																		-1.7	-1.44
																		-2.03	-1.33
																		-0.53	-0.91
																		-1.63	-2.3
																		-0.9	-0.82
																		-2.09	-2.39
																		-1.11	-0.88
																		-1.45	-0.76
																		-1.36	-0.42
																		-1.87	-1.14
																		-1.41	-1.38
																		-2.22	-2.09
																		-0.98	-1.94
																		-0.85	-0.32
																		-1.36	-1.29
																		-1.03	-0.73
																		-1.03	-1.47
																		-1.78	-0.69
																		-2.11	-0.67
																		-1.47	-2.09
																		-1.32	-1.81
																		-1.84	-0.95
																		-2.07	-1.48
																		-1.51	-1.26
																		-1.34	-2.26
																		-1.1	-0.4
																		-1.01	-1.75
																		-1.38	-1.49
																		-1.49	-1.53
																		-1.39	-1.15
																		-0.95	-2.04
																		-1.59	-1.72
																		-0.98	-1.17
																		-1.3	-1.04
																		-1.57	-1.71
																		-1.42	-1.48
																		-1.68	-1.64
																		-0.5	-1.66
																		-2.19	-1.54
																		-1.2	-1.81
																		-1.67	-2.1
																		-1.51	-1.44
																		-0.84	-1.55
																		-1.33	-0.99
																		-1.79	-2.02
																		-1.72	-1.28
																		-2.18	-1.69
																		-1.94	-1.72
																		-0.89	-1.27
																		-0.94	-1.95
																		-0.71	-1.59
																		-0.74	-1.14
																		-1.9	-1.12
																		-2.09	-1.46
																		-1.52	-1.68
																		-2.49	-1
																		-1.48	-1.96
																		-1.5	-0.96
																		-1.34	-1.16
																		-0.48	-1.23
																		-1.01	-1.82
																		-1.18	-1.78
																		-1.33	-1.46
																		-1.78	-1.23
																		-1.77	-2.16
																		-2.01	-1.6
																		-1.04	-1.76
																		-1.66	-1.72
																		-1.85	-1.18
																		-1.65	-1.37
																		-2.14	-0.7
																		-1.21	-1.73
																		-0.85	-2.02
																		-2.12	-1.74
																		-0.89	-1.46
																		-1.61	-2.57
																		-1.9	-1.51
																		-1.84	-1.3
																		-1.54	-1.87
																		-1	-1.5
																		-1.08	-1.24
																		-1.4	-1.29
																		-1.92	-2.38
																		-0.43	-2.04
																		-1.15	-1.11
																		-1.64	-1.89
																		-1.72	-1.72
																		-1.1	-0.57
																		-1.02	-1.43
																		-1.07	-1.53
																		-0.99	-0.82
																		-0.94	-0.79
																		-1.82	-1.19
																		-0.54	-1.7
																		-1.31	-1.18
																		-1.24	-1.9
																		-1.14	-1.16
																		-1.51	-1.55
																		-1.13	-1.66
																		-1.42	-0.82
																		-1.33	-1.45
																		-1.12	-1
																		-1.29	-0.86
																		-1.11	-1.79
																		-1.37	-0.93
																		-2.08	-2.76
																		-1.38	-1.84
																		-1.58	-1.13
																		-1.84	-1.52
																		-1.14	-1.4
																		-1.41	-1.37
																		-1.07	-0.96
																		-1.45	-1.02
																		-1.66	-1.08
																		-1.97	-1.83
																		-0.95	-1.54
																		-1.26	-1.68
																		-1.67	-1.85
																		-1.74	-1.72
																		-1.27	-1.85
																		-1.48	-1.84
																		-1.67	-1.67
																		-1.63	-1.43
																		-1.36	-1.71
																		-2	-1.07
																		-1.29	-0.96
																		-1.4	-1.18
																		-2.45	-1.24
																		-0.76	-1.12
																		-1.64	-1.09
																		-1.51	-1.45
																		-0.57	-0.74
																		-2.09	-1.16
																		-1.11	-1.55
																		-1.28	-1.52
																		-0.94	-1.37
																		-1.55	-2.15
																		-1.75	-0.99
																		-1.15	-2.1
																		-1.65	-2.08
																		-0.93	-0.84
																		-1.13	-1.6
																		-1.8	-1.65
																		-0.93	-1.25
																		-1.1	-0.89
																		-1.48	-1.51
																		-1.59	-1.3
																		-1.85	-1.68
																		-1.99	-1.3
																		-1.53	-1.57
																		-2.2	-1.61
																		-1.67	-1.51
																		-1.39	-1.98
																		-1.08	-2.01
																		-1.77	-1.58
																		-1.99	-1.91
																		-1.41	-1.79
																		-1.16	-1.32
																		-0.81	-1.84
																		-1.16	-1.61
																		-0.39	-1.83
																		-1.15	-1.91
																		-0.56	-1.18
																		-1.87	-1.17
																		-0.89	-1.8
																		-1.1	-1.1
																		-1.36	-1.21
																		-0.55	-1.26
																		-0.68	-1.05
																		-1.17	-1.87
																		-0.71	-1.95
																		-1.39	-1.09
																		-1.44	-0.97
																		-1.26	-1.4
																		-1.36	-1.87
																		-0.97	-1.41
																		-1.7	-1.07
																		-1.62	-1.79
																		-1.15	-1.7
																		-1.36	-1.22
																		-1	-0.83
																		-1.42	-1.86
																		-1.39	-0.61
																		-1.53	-1.56
																		-2.39	-1.3
																		-1.36	-2.22
																		-1.81	-0.88
																		-1.07	-1.27
																		-0.92	-1.23
																		-1.97	-1.46
																		-1.41	-0.98
																		-0.12	-1.45
																		-1.43	-2.14
																		-1.16	-0.83
																		-0.85	-1.58
																		-1.53	-1.03
																		-1.56	-0.7
																		-1.77	-1.14
																		-0.98	-1.4
																		-1.21	-1.51
																		-1.54	-1.51
																		-1.82	-0.8
																		-1.89	-1.71
																		-1.03	-1.03
																		-1.87	-1.69
																		-1.19	-1.84
																		-1	-1.48
																		-1.48	-1.39
																		-1.86	-1.62
																		-1.59	-2.04
																		-0.58	-1.36
																		-1.72	-1.26
																		-1.82	-1.72
																		-1.6	-1.1
																		-2.09	-1.42
																		-1.82	-1.3
																		-1.96	-0.84
																		-1.83	-1.74
																		-2.7	-0.64
																		-1.06	-2.45
																		-1.69	-1.56
																		-1	-1.54
																		-1.44	-1.8
																		-1.69	-1.72
																		-1.01	-0.77
																		-1.73	-1.13
																		-0.81	-0.9
																		-1.59	-1.56
																		-1.13	-2.18
																		-2.09	-2.37
																		-1.63	-1.82
																		-1.67	-2.26
																		-1.31	-0.52
																		-1.65	-1.1
																		-1.5	-0.6
																		-1.53	-1.36
																		-1.5	-1.83
																		-1.77	-0.89
																		-1.25	-1.3
																		-1.53	-1.38
																		-0.38	-1.72
																		-2.08	-1.44
																		-1.12	-1.23
																		-1.23	-1.6
																		-1.46	-0.95
																		-1.34	-0.89
																		-0.95	-0.44
																		-1.92	-0.59
																		-1.25	-1.15
																		-0.97	-1.83
																		-1.48	-1.93
																		-0.56	-1.65
																		-1.75	-0.67
																		-1.16	-1.74
																		-1.78	-2.14
																		-2.48	-2.06
																		-0.6	-1.24
																		-2.15	-1.4
																		-0.77	-0.11
																		-2.14	-1.78
																		-2.42	-1.72
																		-1.16	-1.2
																		-1.62	-1.65
																		-1.35	-1.16
																		-1.29	-1.73
																		-0.39	-1.72
																		-1.79	-1.7
																		-0.72	-1.32
																		-1.97	-1.68
																		-0.86	-1.62
																		-1.73	-1.46
																		-1.62	-1.53
																		-1.75	-0.83
																		-1.11	-1.17
																		-1.62	-2.15
																		-1.67	-2.19
																		-1.68	-1.38
																		-2.11	-1.73
																		-1.34	-1.96
																		-0.42	-1.91
																		-0.27	-1.53
																		-0.74	-1.97
																		-1.14	-1.21
																		-1.84	-1.43
																		-1.87	-1.47
																		-0.57	-0.98
																		-1.57	-1.47
																		-0.87	-1.38
																		-1.21	-1.43
																		-0.64	-1.63
																		-1.57	-1.96
																		-1.72	-1.83
																		-1.23	-1.57
																		-1.19	-1.91
																		-1.13	-1.8
																		-1.31	-1.21
																		-1.4	-0.81
																		-1.46	-1.15
																		-0.82	-1.65
																		-1.09	-0.71
																		-1.18	-1.69
																		-1.48	-2.42
																		-0.65	-1.48
																		-0.39	-2.23
																		-1.99	-1.95
																		-0.8	-0.97
																		-1.65	-1.51
																		-1.76	-1.14
																		-0.92	-1.57
																		-1.24	-1.65
																		-1.54	-1.52
																		-0.97	-0.77
																		-0.93	-1.96
																		-1.42	-1.54
																		-1.51	-1.44
																		-1.68	-2.25
																		-1.79	-1.83
																		-1.18	-1.32
																		-1.07	-1.47
																		-1.06	-0.74
																		-1.48	-1.68
																		-0.83	-1.47
																		-1.81	-2.13
																		-0.8	-1.81
																		-2.3	-1.64
																		-2.31	-2.63
																		-0.85	-1.99
																		-1.21	-1.43
																		-1.23	-2.04
																		-1.02	-1.46
																		-1.76	-1.59
																		-1.14	-1.34
																		-1.83	-2.42
																		-1.71	-1.51
																		-1.77	-1.39
																		-0.43	-1.71
																		-0.88	-1.04
																		-1.67	-1.75
																		-0.98	-1.57
																		-2.28	-1.7
																		-1.08	-1.14
																		-0.83	-2.12
																		-1.17	-1.2
																		-1.14	-1.36
																		-1.08	-1.1
																		-1.72	-1.63
																		-1.67	-1.02
																		-1.24	-1.71
																		-1.16	-1.14
																		-1.09	-1.24
																		-1.05	-1.21
																		-1.06	-1.92
																		-1.06	-1.63
																		-0.37	-1.64
																		-1.49	-1.29
																		-1.25	-1.06
																		-0.66	-1.44
																		-1.84	-1.65
																		-0.99	-1.39
																		-0.92	-1.04
																		-0.81	-1.93
																		-2.01	-2.15
																		-2.04	-1.71
																		-1.61	-2
																		-1.81	-1.27
																		-1.9	-0.93
																		-1.15	-1.9
																		-1.72	-1.22
																		-1.66	-1.6
																		-1.26	-1.46
																		-2.08	-1.35
																		-1.01	-1.76
																		-1.29	-1.42
																		-1.2	-0.77
																		-1	-1.29
																		-1.13	-1.17
																		-1.33	-1.27
																		-0.96	-1.4
																		-1.73	-0.64
																		-1.63	-1.4
																		-2.12	-1.78
																		-0.8	-1.83
																		-1.36	-1.44
																		-1.64	-1.26
																		-0.84	-2.56
																		-1.73	-1.91
																		-1.97	-1.27
																		-1.58	-0.68
																		-1.62	-2.09
																		-1.51	-1.98
																		-1.79	-0.87
																		-1.95	-1.3
																		-1.45	-1.87
																		-2.03	-1.17
																		-1.31	-1.46
																		-1.05	-0.9
																		-1.64	-1.92
																		-1.85	-1.27
																		-0.61	-2.64
																		-2.11	-1.17
																		-1.23	-2.04
																		-1.97	-1.92
																		-1.48	-1.73
																		-1.4	-1.48
																		-1.72	-1.19
																		-1.48	-0.01
																		-1.03	-1.42
																		-1.13	-1.93
																		-0.94	-1.55
																		-0.33	-0.87
																		-1.95	-1.9
																		-2.15	-1.52
																		-1.29	-0.81
																		-1.6	-0.5
																		-0.99	-1.48
																		-1.58	-1.43
																		-1.79	-1.43
																		-2.23	-1.68
																		-0.73	-1.72
																		-0.84	-1.86
																		-1.32	-0.99
																		-1.5	-1.4
																		-1.01	-0.98
																		-0.77	-1.07
																		-1.41	-2.08
																		-0.67	-0.81
																		-1.73	-1.73
																		-1.28	-1.2
																		-1.84	-1.78
																		-1.39	-1.85
																		-1.22	-1.05
																		-1.86	-2.12
																		-1.22	-1.72
																		-1.45	-1.41
																		-1.69	-2.1
																		-1.34	-0.81
																		-1.49	-1.88
																		-1.82	-1.72
																		-2.12	-2.29
																		-0.93	-1.11
																		-0.76	-1.19
																		-1.49	-1.1
																		-1.57	-0.93
																		-1.16	-2.58
																		-0.87	-1.18
																		-1.87	-2.13
																		-0.96	-1.57
																		-1.65	-1.23
																		-1.83	-1.94
[truncated: 22,062 more rows]

## Sheet: Fig.2
Figure 2 Stx2 colocalizes and clusters with Stx1A on secretory granule docking sites
		Stx1 with Stx2			Stx2 with Stx1				The percentage of docked granules with Stx2
		S (C.U.)	percentage	SEM	S (C.U.)	percentage	SEM			S (C.U.)	percentage	SEM
	RTs	641.3	73.18	5.19	772.93	59.98	3.99		RT-tags	918.4	85.45	5.97
		1871.5	69.49	4.15	967.95	72.75	4.2			2352.9	74.33	4.37
		350.6	64.79	2.39	3267.81	70.86	4.27			12259.6	70.51	6.06
		4351.9	68.69	2.09	4760.76	67.36	5.21			6606.2	79.65	4.68
		6664.1	70.13	2.3	6377.53	63.8	5.24		CMV	9218.6	73.66	5.03
	CMV	4948.4	60.23	3.15	5466.9	65.62	5.44			15606.5	77.35	6.16
		5846.6	69.78	4.3	7361.53	78.27	5.6
		6441.9	66.69	3.49	8080.6	65.57	3.16
		8644.7	67.11	6.82	9166.06	74.61	4.39
							The fluorescent intensity of Stx2 clusters correlates with the overall expression level.
							S (C.U.)	deltaF(C.U.)	SEM
							427.9	256.12	51.04
							639.8	343.72	55.28
							761.2	365.63	55.49
							1420.6	412.48	56.33
							1994.2	489.16	56.57
							2508.3	531.76	60.99
							5143	517.81	61.12
							5716.1	565.47	65.58
							7046.8	546.29	75.53
							7236.1	585.07	86.88
							9869.3	580.65	90.77
							14768.4	570.74	89.32

## Sheet: Fig.3
Figure 3 Stx2 deletion enhances exocytosis by facilitating trans-SNARE complex assembly and cis-SNARE complex disassembly
		Quantification of the disassembly of cis-SNARE complexes
			VAMP2		VAMP8
		Stx2	+	-	+	-
		Repeat 1	19.56	14.19	31.08	14.85
		Repeat 2	25.86	8.06	18.41	19.45
		Repeat 3	16.63	12.72	25.85	10.75
		Repeat 4	20.13	10.26	21.01	12.38

## Sheet: Fig.4
Figure 4 Stx2 flips from the inner to the outer surface of the cell membrane in human β-cells
		FAP (fold change)
	time points	0 min	5 min	10 min	15 min
	Repeat 1	0.13	2.45	3.35	3.06
	Repeat 2	0.47	2.79	4.07	4.46
	Repeat 3	0.25	2.72	3.05	3.44
	Repeat 4	0.37	1.85	3.32	5.09
	average	0.31	2.45	3.45	4.01
	STD	0.13	0.37	0.38	0.81

## Sheet: Fig.5
Figure 5 Flip-out relieves Stx2 inhibition of the fusogenic SNARE complex
													time τ that Stx2 spent to re-assemble
	delay (s)		1	2	3	4	5	>5					1.17
	Repeat 1	average probability	0.52	0.49	0.32	0.15	0.15	0.17					1.41
	Repeat 2		0.4	0.42	0.44	0.22	0.13	0.13					1.11
	Repeat 3		0.48	0.53	0.29	0.13	0.19	0.17					1.23
													1.34
													2.03
													0.39
													1.24
													1.35
													0.55
													2.88
													0.19
													3.2
													1.28
													1.16
													0.4
													0.45
													0.33
													1.25
													0
													1.17
													0.67
													1.96
													0.1
													1.39
													2.62
													0.98
													0.01
													1.5
													1.21
													0.66
													0.45
													0.91
													0.37
													1.98
													2.58
													3
													0.57
													0.11
													0.52
													0.61
													0.43
													0.87
													1.3
													0.48
													0.44
													0.27
													1.41
													1.21
													3.67
													1.2
													1.01
													0.42
													0.48
													0.27
													0.12
													0.11
													2.47
													0.62
													3
													0.22
													1.12
													1.4
													1.28
													1.89
													1.59
													0.18

## Sheet: Fig.6
Figure 6 Modulating Stx2 flipping efficiency regulates insulin secretion
		flipping capability (fold change)								Insulin content						Insulin secretion
		BLK	SNARE	Stx2	mLNK	polyK				mSNARE	Stx2	mLNK	polyK				mSNARE		Stx2		mLNK		polyK
	Repeat 1	0.03	0.55	0.49	0.28	0.06			Repeat 1	0.87	0.93	1.16	1.34			Glucose	low	high	low	high	low	high	low	high
	Repeat 2	0.02	0.75	0.45	0.3	0.1			Repeat 2	1.19	1.03	0.74	0.92			Repeat 1	1.82	4.23	1.12	3.22	0.82	2.38	0.69	0.7
	Repeat 3	0.1	0.58	0.32	0.17	0.01			Repeat 3	1.24	0.76	0.88	0.9			Repeat 2	2.2	4.17	0.97	3.94	0.52	1.24	0.41	1.23
	Repeat 4	0.1	0.69	0.39	0.23	0.08			Repeat 4	0.73	1.3	0.88	1.08			Repeat 3	1.8	3.7	1.83	2.42	0.67	2.09	0.2	1.49
	average	0.06	0.64	0.41	0.24	0.06			average	1.01	1.01	0.92	1.06			Repeat 4	1.45	4.95	1.01	3.86	0.66	1.7	0.42	0.95
	STD	0.04	0.08	0.06	0.05	0.03			STD	0.21	0.2	0.15	0.17			average	1.82	4.26	1.24	3.36	0.67	1.86	0.43	1.09
																STD	0.26	0.45	0.35	0.61	0.11	0.43	0.17	0.3
	GSIS (fold change over basal)							Flipping affects GSIS												flipping affects GSIS (norm. to FAP)
		mSNARE	Stx2	mLNK	polyK				mSNARE		Stx2		mLNK		polyK						mSNARE	Stx2	mLNK	polyK
	Repeat 1	1.4	0.95	0.79	0.23			Glucose	low	high	low	high	low	high	low	high				Repeat 1	1.4	2.42	3.8	0.96
	Repeat 2	1.38	1.34	0.41	0.41			Repeat 1	6.03	8.45	3.45	8.35	1.69	6.43	2.7	2.58				Repeat 2	2.04	4.05	1.81	1.86
	Repeat 3	1.23	0.44	0.69	0.49			Repeat 2	4.95	10.1	2.49	10.08	2.56	4.63	1.09	2.03				Repeat 3	2.51	1.66	2.4	0.71
	Repeat 4	1.64	1.27	0.56	0.31			Repeat 3	4.25	10.68	4.38	7.28	2.91	6.99	2.23	1.58				Repeat 4	2.61	1.61	3.1	1.36
	average	1.41	1	0.61	0.36			Repeat 4	5.18	13.51	3.76	6.06	1.71	5.3	1.7	2.31				average	2.14	2.44	2.78	1.22
	STD	0.15	0.18	0.14	0.1			average	5.1	10.69	3.52	7.94	2.22	5.84	1.93	2.13				STD	0.48	0.98	0.75	0.44
								STD	0.64	1.83	0.68	1.48	0.53	0.93	0.6	0.37
		T2D GK rat islets
	time point(min)	Control	SEM	Stx2kd	SEM
	0	0.06	0.01	0.072	0.007
	2.5	0.064	0.011	0.089	0.012
	5	0.051	0.012	0.102	0.014
	7.5	0.059	0.011	0.096	0.016
	10	0.065	0.019	0.093	0.017
	12.5	0.165	0.024	0.324	0.049
	15	0.176	0.021	0.299	0.047
	17.5	0.144	0.021	0.238	0.038
	20	0.141	0.027	0.193	0.029
	22.5	0.114	0.023	0.181	0.015
	25	0.115	0.011	0.183	0.02
	27.5	0.107	0.025	0.198	0.025
	30	0.105	0.021	0.174	0.028
	32.5	0.092	0.016	0.192	0.025
	35	0.081	0.015	0.141	0.022
	37.5	0.091	0.011	0.182	0.021
	40	0.082	0.016	0.168	0.022

## Sheet: Supplementary Fig.1
Supplementary Figure 1 Stx2 knockdown in human β-cells increases insulin secretion but does not affect calcium channel (Cav) activity
	Quantification of Stx2 knockdown										Control_Cm
		INS-1		HEK cell		Human islets					con1	45.45	47.35	48.83	51.04	52.29	54.27	55.26	56.97	57.73	59.11		P1	36.55	5.71
		Ctrl	Stx2KD	Ctrl	Stx2KD	Ctrl	Stx2KD				con2	70.47	72.81	74.01	76.33	77.91	77.85	84.11	85.91	87.81	92.98		P2	42.86	5.83
	Repeat 1	0.86	0.18	1.05	0.08	1.24	0.22				con3	48.08	49.63	50.51	52.41	53.15	54.01	54.95	55.53	56.82	58.25		P3	47.21	6.18
	Repeat 2	0.97	0.27	0.96	0.09	0.78	0.36				con4	1.41	6.88	11.02	15.92	21.03	25.47	22.88	37.84	60.96	78.71		P4	51.02	6.6
	Repeat 3	1.21	0.16	1.07	0.07	1.07	0.29				con5												P5	53.16	6.92
	average	1.01	0.2	1.03	0.08	1.03	0.29				con6	62.55	80.1	92.48	97.52	98.69	102.21	90.93	96.86	99.89	78.41		P6	54.56	6.63
	STD	0.14	0.05	0.05	0.01	0.19	0.06				con7	13.02	25.9	33.44	38.5	41.99	46.34	49.17	51.07	52.53	54.66		P7	56.23	6.48
											con8	25.99	30.67	35.29	39.95	40.59	44.69	47.15	48.85	49.98	51.02		P8	58.95	6.54
											con9	10.9	15.49	17.26	17.57	16.33	15.04	21.33	19.78	18.53	17.96		P9	62.3	6.63
											con10	29.78	37.63	38.24	38.83	35.15	36.16	38.6	39.33	39.71	40.43		P10	63.75	6.62
											con11	45.82	50.81	52.31	55.23	57.5	58.15	60.16	63.52	64.89	67.33
											con12	51.64	52.55	55.77	59.05	60.03	60.58	60.75	61.74	72.99	77.75
											con13	60.9	64.73	67.37	73.07	78.72	79.67	79.91	81.2	86.48	91.01
											con14	47.9	52.98	58.47	64.01	69.82	72.23	76.34	80.66	83.34	84.72
											con15	8.39	16.57	23.03	26.07	28.05	30.42	33.77	36.87	38.81	42.33
											con16	4.3	6.18	9.32	10.35	12.56	14.9	17.19	19.53	23.23	25.36
											con17	3.14	4.19	5.63	7.21	8.07	10.94	11.46	12.41	13.21	14.23
											con18	86.77	84.04	84.25	86.56	91.15	89.93	90.23	91.19	92.18	94.21
											con19	39.19	44.86	49.03	52.79	50.92	54.21	59.61	61.19	61.37	55.7
											con20	38.82	71	90.71	106.88	116	109.56	114.58	119.53	123.18	127.05
												37.31	43.15	47	50.39	52.23	54.08	55.38	58.3	62.18	63.9
												0.08	0.03	0.02	0.01	0.01	0.01	0.01	0.01	0.01	0.01
											Stx2 KD
											KD1	77.8	78.98	80.78	81.13	82.71	81.89	88.7	85.1	85.16	86.07		P1	53.91	7.73
											KD2	1.49	13.58	38.09	58.33	69.33	76.74	82.53	90.79	96.27	102.61		P2	66.7	8.98
											KD3	23.21	38.55	40.19	47.58	50.29	53.72	57.59	60.92	65.77	63.74		P3	74.49	8.98
											KD4	7.85	17.72	35.34	45.93	50.33	53.91	56.46	58.65	60.76	63.46		P4	79.84	8.76
											KD5	53.29	68.47	76.51	78.82	78.07	80.49	84.2	86.88	82.99	88.07		P5	83.17	8.96
											KD6	80.97	111.69	127.84	132.77	139.55	143.43	148.73	154.47	159.8	163.16		P6	86.14	9.12
											KD7	128.78	170.01	181.22	185.33	192.08	195.86	198.99	202.66	206.19	209.19		P7	89.32	9.43
											KD8	27.14	47.38	65.99	76.72	83.81	91.7	98.74	103.47	108.39	111.95		P8	92.66	9.7
											KD9	57.67	58.65	58.96	61.83	61.12	62.55	63.13	64	65.1	65.61		P9	95.43	9.7
											KD10	94.48	100.59	106.12	111.31	116.03	120.93	129.48	135.24	141.63	147.76		P10	98.35	10.01
											KD11	57.31	60.94	63.79	65.31	66.42	68.86	70.66	73.33	74.15	75.04
											KD12	33.41	35.45	40.9	41.76	46.04	45.06	45.91	50.54	63.25	66.2
											KD13	89.26	101.91	106.55	109.72	111.18	117.25	126.59	137.79	133.71	146.65
											KD15	31.54	50.51	56.5	60.52	62.26	65.06	60.62	56.89	63.13	67.34
											KD16	74.09	80.48	89.1	93.82	96.45	97.55	100.39	104.51	107.61	108.96
											KD17	24.36	24.68	24.68	25.6	25.63	26.81	29.06	31.07	32	32.11
											KD18	80.53	97.13	102.73	107.87	108.96	110.35	110.01	111.1	113.29	114.39
											KD19	20.43	28.29	32.95	42.84	46.58	48.91	48.83	54.46	54.57	56.28
											KD20	60.63	82.23	87.04	89.82	93.46	95.53	96.49	98.72	99.35	100.06
												53.91	66.7	74.49	79.84	83.17	86.14	89.32	92.66	95.43	98.35

## Sheet: Supplementary Fig.2
Supplementary Figure 2 Analysis of the stepwise bleaching behavior of Stx2-mScarlet
	step size			granule-associated Stx1a					Control	-70	-60	-50	-40	-30	-20	-10	0	10	20	30	40	50	60	70
	98			S (C.U.)	CopyStx1	CopyStx1SEM			con1	-0.86	-0.79	-0.81	-1.28	-3.23	-10.06	-17.08	-18.47	-15.98	-11.76	-7.32	-3.62	-1.19	0.07	0.63
	109			502.69	36.8	2.54			con2	-0.66	-0.61	-0.64	-0.85	-2.43	-9.61	-17.82	-18.98	-16.67	-13	-8.48	-4.86	-2.25	-0.65	0.15
	93			594.3	43.6	2.82			con3	-0.97	-1.24	-1.43	-2.94	-10.5	-21.37	-28.39	-29.93	-26.96	-19.86	-12.37	-6.38	-2.75	-0.69	0.27
	128			924.51	41.67	2.84			con4	-1.23	-1.24	-1.48	-4.26	-12.67	-25.36	-30.75	-28.93	-23.12	-15.65	-9.29	-4.7	-1.68	-0.3	0.48
	61			1340.26	49.89	3.59			con5	-2.01	-2.11	-2.23	-5.18	-17.02	-32.72	-39.67	-38.11	-30.84	-21.09	-12.68	-5.96	-1.61	3.15	3.54
	130			1944.21	58.07	3.62			con7	-1.15	-1.09	-0.97	-1.16	-3.05	-10.25	-18.59	-20.94	-19.69	-14.93	-9.7	-5.28	-1.87	0	1.1
	122			3114.29	62.38	4.88			con8	-1.42	-1.41	-1.43	-2.55	-8.28	-21.71	-29.99	-31.04	-27.21	-20.8	-12.99	-6.95	-2.7	-0.19	1.2
	140			4091.08	60.6	5.55			con9	-2.45	-2.17	-2.2	-3.23	-7.2	-16.42	-25.77	-26.29	-22.33	-16.42	-10	-4.77	-1.52	0.54	1.61
	108			5059.07	58.25	6.35			con10	-3.64	-3.08	-3.5	-5.11	-9.87	-16.64	-20.87	-19.87	-16.27	-10.99	-6.32	-2.27	0.7	2.97	4.68
	164			6449.83	65.17	7.14			con11	-0.68	-0.61	-0.67	-1.26	-5.03	-15.82	-22.41	-22.09	-18.4	-13.73	-8.68	-4.67	-1.98	-0.45	0.35
	100			8697.45	64.56	8.98			con12	-2.3	-2.3	-2.47	-4.22	-11.31	-24.61	-32.92	-32.73	-27.84	-19.49	-11.42	-4.77	0.37	3.11	7.15
	67									-1.58	-1.51	-1.62	-2.91	-8.24	-18.6	-25.84	-26.13	-22.3	-16.16	-9.93	-4.93	-1.5	0.69	1.92
	145									0.46	0.86	0.59	0.62	0.8	0.92	0.79	0.49	0.23	0.13	0.11	0.13	0.27	0.44	0.72
	103
	22
	168
	100
	70
	163								CavStx2KD	-70	-60	-50	-40	-30	-20	-10	0	10	20	30	40	50	60	70
	75								KD1	-1.34	-1.27	-1.06	-1.89	-6.5	-16.99	-21.74	-20.8	-17.28	-12.53	-7.77	-4.1	-1.69	-0.25	0.31
	96								KD3	-1.58	-1.32	-1.36	-2.19	-6.37	-13.55	-21.41	-23.77	-22.61	-18.22	-11.68	-6.33	-2.41	0.06	1.65
	175								KD4	-1.32	-1.22	-1.24	-1.99	-6.59	-16.76	-22.14	-20.88	-18.42	-12.51	-7.42	-3.35	-1.07	0.28	0.8
	109								KD5	-0.91	-0.9	-1.09	-1.81	-8.01	-27.47	-40.96	-40.98	-35.65	-25.83	-16.21	-8.83	-4.09	-1.02	0.26
	124								KD6	-3.74	-3.21	-4.05	-3.91	-6.05	-10.27	-15.16	-18.3	-16.02	-10.46	-5.08	-0.21	3.69	6.74	9.86
	104								KD7	-2.83	-2.72	-3.19	-5.51	-19.79	-43.89	-56.58	-55.76	-45.87	-31.65	-18.78	-8.89	-2.84	-0.34	1.7
	55								KD8	-1.07	-1.03	-1.39	-3.1	-9.67	-23.51	-31.72	-32.17	-28.86	-21.79	-13.69	-7.44	-3.22	-0.92	0.27
	81								KD9	-1.23	-1.18	-1.23	-2.27	-7.82	-18.26	-24.06	-24.4	-21.12	-15.7	-9.84	-5.27	-2.17	-0.44	0.47
	183								KD10	-1.59	-1.39	-1.49	-1.4	-1.87	-3.81	-8.53	-15.91	-19.52	-20.8	-17.23	-11.59	-6.35	-2.92	-0.51
	111								KD11	-1.81	-1.52	-1.77	-2.71	-8.16	-20.55	-29.76	-30.55	-26.44	-19.09	-11.78	-5.69	-1.66	0.55	1.83
	128								KD12	-3.25	-1.51	-2.32	-1.83	-4.21	-13.61	-25.69	-35.06	-39.06	-32.25	-21.24	-12.12	-5.3	-1.83	0.18
	149									-1.88	-1.57	-1.84	-2.6	-7.73	-18.97	-27.07	-28.96	-26.44	-20.08	-12.79	-6.71	-2.46	-0.01	1.53
	68
	113
	115
	129
	140
	101
	101
	65
	88
	176
	136
	141
	61
	87
	68
	150
	102
	117
	118
	74
	137
	118
	130
	160
	105
	171
	27
	133
	50
	77
	39
	130
	77
	109
	115
	63
	96
	194
	68
	146
	94
	153
	140
	153
	139
	61
	101
	114
	127
	102
	93
	99
	80
	108
	28
	148
	94
	62
	188
	137
	173
	152
	80
	110
	109
	117
	137
	146
	123
	164
	135
	104
	77
	87
	34
	118
	116
	103
	153
	168
	82
	116
	101
	114
	120
	135
	109
	134
	107
	110
	69
	141
	119
	96
	119
	69
	130
	126
	102
	82
	101
	48
	58
	79
	126
	140
	151
	127
	83
	73
	109
	61
	111
	95
	140
	111
	105
	100
	162
	144
	156
	112
	103
	55
	46
	130
	103
	83
	135
	104
	120
	90
	146
	54
	115
	81
	144
	123
	166
	138
	95
	115
	134
	135
	72
	146
	180
	139
	140
	144
	228
	185
	256
	207
	221
	204
	260
	201
	261
	255
	222
	252
	175
	309
	235
	199
	256
	249
	243
	268
	210
	280
	234
	226
	236
	185
	219
	216
	181
	237
	258
	200
	209
	267
	236
	220
	215
	200
	273
	203
	270
	255
	217
	233
	234
	222
	272
	274
	222
	239
	261
	273
	204
	183
	198
	318
	229
	203
	221
	254
	263
	194
	256
	217
	301
	241
	228
	234
	255
	350
	372
	319
	391
	425
	355
	320
	283
	327
	395
	343
	391
	286
	213
	416
	392
	315
	377
	377
	455
	437
	350
	340
	350
	253
	417
	293
	381
	390
	373
	302
	302
	249
	377
	342
	330
	357
	304
	273
	356
	336
	233
	265
	491
	465
	484
	479
	550
	490
	481
	448
	461
	529
	482
	405
	493
	467
	469
	451

## Sheet: Supplementary Fig.3
Supplementary Figure 3 Stx2 deletion enhances exocytosis by facilitating trans-SNARE complex assembly
		IP: Stx1a				IP:Stx3
		SNAP25		VAMP2		SNAP25		VAMP8
		Ctrl	Stx2KD	Ctrl	Stx2KD	Ctrl	Stx2KD	Ctrl	Stx2KD
	Repeat 1	1.14	1.87	0.26	0.86	0.82	1.15	0.18	0.3
	Repeat 2	0.73	1.42	0.39	0.65	0.69	1.39	0.19	0.28
	Repeat 3	0.97	1.63	0.37	0.49	0.51	0.93	0.08	0.38
	Repeat 4	1.29	1.82	0.41	0.61	1.01	1.63	0.19	0.5
	average	1.03	1.69	0.36	0.65	0.76	1.28	0.16	0.37
	STD	0.21	0.18	0.05	0.14	0.18	0.26	0.04	0.09

## Sheet: Supplementary Fig.4
Supplementary Figure 4 Stx2 flipping characterization and colocalization analysis with exocytosis
	Colocalization analysis of exocytosis visualized by SRB with flipping events
		NC	SRB
	1	18.82	87.57
	2	12.26	75.54
	3	13.04	81.58
	4	10.39	91.29
	5	8.22	75.17
	6	5.12	91.47
	7	12.99	86.35
	8	7.85	92.49
	9	13.87	96.5
	10	28.45	59.1
	11	21.35	91.98
	12	9.22	71.74
	average	13.47	83.4
	STD	6.28	10.57

[truncated: 3 more sheets: Supplementary Fig.5, Supplementary Fig.6, Supplementary Fig.7]
